# Supplementary material for: Scrutinizing the triad of Vibrio tapetis, the skin barrier and pigmentation as determining factors in the development of skin ulcerations in wild common dab (Limanda limanda)
Source: Vet Res. 2019 Jun 3;50:41. doi: 10.1186/s13567-019-0659-6 (PMC6547549; doi:10.1186/s13567-019-0659-6)
Supplement: Supplementary file 2 — Additional file 2. Scoring of the different parameters that are part of the “Gross Ulceration Score” (GUS). The GUS is the sum of the score of all the parameters indicated below and represents the severity of an ulceration. [file 13567_2019_659_MOESM2_ESM.csv]

Parameter	Score	Description
Pigmentation inside or around the ulceration	0	No dark pigmentation visible in/around the ulceration.
	1	Dark pigmentation visible in half of the ulceration.
	2	Dark pigmentation visible in the complete ulceration.
	3	Dark pigmentation visible in the total ulceration with high intensity of the pigment.
Elevation of the edge of the ulceration	0	No elevation of the edge of the ulceration.
	1	Elevation of part of the edge of the ulceration. Only certain parts of the edge are elevated.
	2	The total edge of the ulcerations is elevated.
Healing around the lesion	0	White edge present around the ulceration.
	1	White edge present around part of the ulceration.
	2	No white edge present around the ulceration.
Shape of the ulceration	0	No clear edge of the lesion visible. The ulceration merges seamlessly with the surrounding healthy tissue.
	1	The ulceration has an irregular shape.
	2	The ulceration has a rounded shape with a clear edge.
Hemorrhages around the ulceration	0	No hemorrhages or discoloration visible around the lesion.
	1	A small number of petechiae visible around the ulceration.
	2	The whole ulceration is surrounded by mild hemorrhages.
	3	Around the lesion a dark red or purple discoloration is visible, resembling a heavy subepidermal hemorrhage.
Color of the ulceration itself	0	The ulceration has a rather normal color, no pink/red discoloration visible. Be careful, a lack of pigmentation is possible.
	1	The ulceration has a lightly pinkish color.
	2	The ulceration is red.
	3	The ulceration is deep red, resembling active ulceration and intense bleeding.
Depth of the ulceration	0	There is no ulceration visible.
	1	The upper epidermal tissue is missing, recognized by the absence of scales and pigmentation.
	2	Epidermal and dermal tissue are missing, the muscle is exposed, however the ulceration is quite superficial.
	3	Clear deep ulceration into the muscular tissue.
